# Supplementary material for: Promoting Effect and Potential Mechanism of Lactobacillus pentosus LPQ1-Produced Active Compounds on the Secretion of 5-Hydroxytryptophan
Source: Foods. 2022 Dec 2;11(23):3895. doi: 10.3390/foods11233895 (PMC9740157; doi:10.3390/foods11233895)
Supplement: Supplementary file 1 [file foods-11-03895-s001.zip]

Archive with 1 entries (1 files):
- foods-2008132-Supplementary.pdf
